# Supplementary material for: GmWRI1c Increases Palmitic Acid Content to Regulate Seed Oil Content and Nodulation in Soybean (Glycine max)
Source: Int J Mol Sci. 2022 Nov 9;23(22):13793. doi: 10.3390/ijms232213793 (PMC9694093; doi:10.3390/ijms232213793)
Supplement: Supplementary file 1 [file ijms-23-13793-s001.zip]

Archive with 2 entries (2 files):
- Supplementary datasets S1-S5.xls
- Supplementary Figures S1-S6+Tables S1-S3.pdf
