# Supplementary material for: GmWRI1c Increases Palmitic Acid Content to Regulate Seed Oil Content and Nodulation in Soybean (Glycine max)
Source: Int J Mol Sci. 2022 Nov 9;23(22):13793. doi: 10.3390/ijms232213793 (PMC9694093; doi:10.3390/ijms232213793)
Supplement: Supplementary file 1 [file ijms-23-13793-s001.zip › Supplementary datasets S1-S5.xls]

## Sheet: Dataset S1
Dataset S1. Information of the 644 cultivated soybean accessions used in this study.
Variety code	Sample|type	Origin	Oil content-2017(%)	Oil content-2018(%)	Oil content-Avg(%)	Haplotype
ZDD22545	Landrace	South	19.51	19.03	19.27	Hap1
ZDD22318	Landrace	South	18.01	16.645	17.3275	Hap1
ZDD22252	Landrace	South	19.35	18.87	19.11	Hap1
ZDD22226	Landrace	South	21.32	18.91	20.115	Hap1
ZDD22079	Landrace	South	20.79	19.48	20.135	Hap1
ZDD21846	Landrace	South	19.61	18.74	19.175	Hap1
ZDD21562	Landrace	South	21.6	19.17	20.385	Hap1
ZDD21171	Landrace	South	22.34	20.47	21.405	Hap1
ZDD21030	Landrace	South	21	20.16	20.58	Hap1
ZDD21005	Landrace	South	19.77	20.01	19.89	Hap1
ZDD20635	Landrace	South	21.12	19.72	20.42	Hap1
ZDD20348	Landrace	South	19.41	21.42	20.415	Hap1
ZDD20238	Landrace	Huang Huai	21.73	21.71	21.72	Hap1
ZDD20082	Landrace	Huang Huai	19.34	20.13	19.735	Hap1
ZDD19804	Landrace	South	20.07	19.55	19.81	Hap1
ZDD19648	Landrace	Huang Huai	21.04	19.74	20.39	Hap1
ZDD19642	Landrace	Huang Huai	22.26	22.04	22.15	Hap1
ZDD19465	Landrace	Huang Huai	21.83	20.33	21.08	Hap1
ZDD19144	Landrace	Huang Huai	22.01	20.86	21.435	Hap1
ZDD19131	Landrace	Huang Huai	21.91	21.81	21.86	Hap1
ZDD19127	Landrace	Huang Huai	21	20.42	20.71	Hap1
ZDD18832	Landrace	Huang Huai	22.28	21.95	22.115	Hap1
ZDD18745	Landrace	Huang Huai	20.96	19.66	20.31	Hap1
ZDD18733	Landrace	Huang Huai	23.13	22.66	22.895	Hap1
ZDD18642	Landrace	Huang Huai	23.3	23.83	23.565	Hap1
ZDD18527	Landrace	North	21.43	20.52	20.975	Hap1
ZDD18271	Landrace	North	23.49	23.71	23.6	Hap1
ZDD17622	Landrace	South	22.49	23.08	22.785	Hap1
ZDD17593	Landrace	South	22.13	22.48	22.305	Hap1
ZDD17433	Landrace	South	20.55	18.55	19.55	Hap1
ZDD17398	Landrace	South	21.3	19.04	20.17	Hap1
ZDD17385	Landrace	South	20.76	19.59	20.175	Hap1
ZDD17361	Landrace	South	21.36	20.97	21.165	Hap1
ZDD17305	Landrace	South	20.85	21	20.925	Hap1
ZDD17074	Landrace	South	20.26	21.05	20.655	Hap1
ZDD17042	Landrace	South	18.04	16.88	17.46	Hap1
ZDD16954	Landrace	South	20.64	19.37	20.005	Hap1
ZDD16771	Landrace	South	19.48	18.47	18.975	Hap1
ZDD16052	Landrace	South	20.94	22.69	21.815	Hap1
ZDD15357	Landrace	South	18.8	18.52	18.66	Hap1
ZDD15144	Landrace	South	18.99	18.75	18.87	Hap1
ZDD14672	Landrace	South	20.35	19.31	19.83	Hap1
ZDD14653	Landrace	South	19.56	19.42	19.49	Hap1
ZDD14615	Landrace	South	19.39	20.85	20.12	Hap1
ZDD14604	Landrace	South	20.7	19.8	20.25	Hap1
ZDD14586	Landrace	South	19.91	19.33	19.62	Hap1
ZDD14476	Landrace	South	19.65	20.32	19.985	Hap1
ZDD14436	Landrace	South	21.24	19.73	20.485	Hap1
ZDD14409	Landrace	South	19.08	17.59	18.335	Hap1
ZDD14391	Landrace	South	20.1	20.98	20.54	Hap1
ZDD14389	Landrace	South	20.24	19.95	20.095	Hap1
ZDD14319	Landrace	South	20.14	19.31	19.725	Hap1
ZDD14286	Landrace	South	19.75	18.63	19.19	Hap1
ZDD14267	Landrace	South	20.96	22.57	21.765	Hap1
ZDD14252	Landrace	South	19.73	18.13	18.93	Hap1
ZDD14232	Landrace	South	20.76	20.73	20.745	Hap1
ZDD14218	Landrace	South	20.73	18.92	19.825	Hap1
ZDD13849	Landrace	South	18.56	19.83	19.195	Hap1
ZDD13840	Landrace	South	20.54	19.81	20.175	Hap1
ZDD13821	Landrace	South	21.02	20.9	20.96	Hap1
ZDD13666	Landrace	South	18.97	18.8	18.885	Hap1
ZDD13646	Landrace	South	19.96	19.67	19.815	Hap1
ZDD13598	Landrace	South	20.59	21.21	20.9	Hap1
ZDD13409	Landrace	South	19.22	19.08	19.15	Hap1
ZDD13321	Landrace	South	20.3	19.62	19.96	Hap1
ZDD13197	Landrace	South	21.8	20.22	21.01	Hap1
ZDD13117	Landrace	South	20.47	20.14	20.305	Hap1
ZDD12896	Landrace	South	22.51	21.16	21.835	Hap1
ZDD12864	Landrace	South	20.88	19.36	20.12	Hap1
ZDD12862	Landrace	South	22.71	19.87	21.29	Hap1
ZDD12836	Landrace	South	21.69	20.63	21.16	Hap1
ZDD12832	Landrace	South	19.13	19.265	19.1975	Hap1
ZDD12828	Landrace	South	19.48	19.14	19.31	Hap1
ZDD12825	Landrace	South	21.62	20.56	21.09	Hap1
ZDD12746	Landrace	South	18.62	19.71	19.165	Hap1
ZDD12529	Landrace	South	19.71	19.2	19.455	Hap1
ZDD12500	Landrace	South	19.57	19.84	19.705	Hap1
ZDD12463	Landrace	South	18.37	18.07	18.22	Hap1
ZDD12386	Landrace	South	19.16	19.23	19.195	Hap1
ZDD12353	Landrace	South	21.93	22.25	22.09	Hap1
ZDD12331	Landrace	South	21.01	21.04	21.025	Hap1
ZDD12322	Landrace	South	21.79	19.96	20.875	Hap1
ZDD12267	Landrace	South	19.73	19.05	19.39	Hap1
ZDD12136	Landrace	South	21.46	20.29	20.875	Hap1
ZDD12017	Landrace	South	22.7	22.04	22.37	Hap1
ZDD11762	Landrace	South	19.77	18.56	19.165	Hap1
ZDD11569	Landrace	South	20.26	20.005	20.1325	Hap1
ZDD11401	Landrace	Huang Huai	22.83	21.66	22.245	Hap1
ZDD11396	Landrace	Huang Huai	21.79	19.5	20.645	Hap1
ZDD11384	Landrace	Huang Huai	21.21	19.05	20.13	Hap1
ZDD11306	Landrace	South	19.91	19.31	19.61	Hap1
ZDD11226	Landrace	Huang Huai	21.67	20.72	21.195	Hap1
ZDD11192	Landrace	Huang Huai	20.93	20.46	20.695	Hap1
ZDD11159	Landrace	Huang Huai	21.04	18.34	19.69	Hap1
ZDD11091	Landrace	North	20.04	21.4	20.72	Hap1
ZDD11044	Landrace	North	21.77	20.78	21.275	Hap1
ZDD10987	Landrace	North	23.21	20.37	21.79	Hap1
ZDD10899	Landrace	Huang Huai	21.97	21.16	21.565	Hap1
ZDD10866	Landrace	Huang Huai	20.62	19.9	20.26	Hap1
ZDD10801	Landrace	Huang Huai	20.12	19.76	19.94	Hap1
ZDD10665	Landrace	Huang Huai	23.88	23.57	23.725	Hap1
ZDD10615	Landrace	Huang Huai	20.27	18.85	19.56	Hap1
ZDD10598	Landrace	Huang Huai	20.68	21.84	21.26	Hap1
ZDD10345	Landrace	North	21.38	20.09	20.735	Hap1
ZDD10342	Landrace	North	20.74	19.26	20	Hap1
ZDD10340	Landrace	North	20.72	19.53	20.125	Hap1
ZDD10084	Landrace	Huang Huai	20.17	20.44	20.305	Hap1
ZDD10060	Landrace	Huang Huai	18.98	20.7	19.84	Hap1
ZDD09929	Landrace	Huang Huai	21.81	22.36	22.085	Hap1
ZDD09850	Landrace	North	20.4	19.23	19.815	Hap1
ZDD09834	Landrace	North	23.58	22.99	23.285	Hap1
ZDD09735	Landrace	North	22.02	19.79	20.905	Hap1
ZDD09660	Landrace	North	22.37	22.04	22.205	Hap1
ZDD09047	Landrace	North	22.92	21.46	22.19	Hap1
ZDD08705	Landrace	North	24.71	23.08	23.895	Hap1
ZDD08697	Landrace	North	19.65	21.62	20.635	Hap1
ZDD08650	Landrace	North	22.64	23.525	23.0825	Hap1
ZDD08643	Landrace	North	23.26	23.94	23.6	Hap1
ZDD08540	Landrace	Huang Huai	21.68	20.26	20.97	Hap1
ZDD08512	Landrace	Huang Huai	21.68	19.37	20.525	Hap1
ZDD08488	Landrace	Huang Huai	21.08	17.22	19.15	Hap1
ZDD08460	Landrace	Huang Huai	21.85	17.55	19.7	Hap1
ZDD08371	Landrace	Huang Huai	19.15	18.45	18.8	Hap1
ZDD08228	Landrace	North	19.86	18.68	19.27	Hap1
ZDD08214	Landrace	North	22.59	20.09	21.34	Hap1
ZDD08213	Landrace	North	20.09	20.52	20.305	Hap1
ZDD08160	Landrace	North	19.99	19.15	19.57	Hap1
ZDD08017	Landrace	North	22.2	19.62	20.91	Hap1
ZDD07993	Landrace	North	22.6	21.49	22.045	Hap1
ZDD07541	Landrace	North	22.34	21.79	22.065	Hap1
ZDD07489	Landrace	North	21.65	22.06	21.855	Hap1
ZDD07391	Landrace	North	22.89	22.74	22.815	Hap1
ZDD07307	Landrace	North	24.16	23.9	24.03	Hap1
ZDD07218	Landrace	North	21.56	21.31	21.435	Hap1
ZDD07191	Landrace	North	21.32	22.5	21.91	Hap1
ZDD07186	Landrace	North	22.87	18.03	20.45	Hap1
ZDD07161	Landrace	North	23.34	18.94	21.14	Hap1
ZDD07024	Landrace	North	23.91	23.23	23.57	Hap1
ZDD06763	Landrace	South	20.81	20.01	20.41	Hap1
ZDD06750	Landrace	South	21.1	21.33	21.215	Hap1
ZDD06745	Landrace	South	19.61	19.67	19.64	Hap1
ZDD06464	Landrace	South	20.06	19.64	19.85	Hap1
ZDD06450	Landrace	South	19.72	18.72	19.22	Hap1
ZDD06361	Landrace	South	20.52	19.31	19.915	Hap1
ZDD06354	Landrace	South	20.03	19.41	19.72	Hap1
ZDD06236	Landrace	South	19.31	20.19	19.75	Hap1
ZDD06195	Landrace	South	19.61	19.47	19.54	Hap1
ZDD06145	Landrace	South	19.36	19.41	19.385	Hap1
ZDD06142	Landrace	South	19.46	19.22	19.34	Hap1
ZDD05879	Landrace	South	21.06	20.06	20.56	Hap1
ZDD05739	Landrace	South	21.23	20.52	20.875	Hap1
ZDD05572	Landrace	South	21.05	20.48	20.765	Hap1
ZDD05542	Landrace	South	21.17	20.97	21.07	Hap1
ZDD05525	Landrace	South	20.31	18.81	19.56	Hap1
ZDD05514	Landrace	South	20.84	21.71	21.275	Hap1
ZDD05502	Landrace	South	21.43	21.78	21.605	Hap1
ZDD05494	Landrace	South	20.39	19.39	19.89	Hap1
ZDD05476	Landrace	South	21.66	20.02	20.84	Hap1
ZDD05360	Landrace	Huang Huai	21.76	21.15	21.455	Hap1
ZDD05356	Landrace	Huang Huai	21.87	22.06	21.965	Hap1
ZDD04856	Landrace	South	22.41	20.14	21.275	Hap1
ZDD04591	Landrace	South	21.61	20.41	21.01	Hap1
ZDD04572	Landrace	South	19.69	18.38	19.035	Hap1
ZDD04398	Landrace	South	18.85	19.49	19.17	Hap1
ZDD04321	Landrace	Huang Huai	20.23	20.35	20.29	Hap1
ZDD04283	Landrace	Huang Huai	21.88	21.93	21.905	Hap1
ZDD03947	Landrace	Huang Huai	20.26	19.33	19.795	Hap1
ZDD03916	Landrace	Huang Huai	21.29	19.87	20.58	Hap1
ZDD03864	Landrace	Huang Huai	21.57	21.16	21.365	Hap1
ZDD03755	Landrace	Huang Huai	20.29	19.26	19.775	Hap1
ZDD03733	Landrace	Huang Huai	20.04	19.88	19.96	Hap1
ZDD03638	Landrace	Huang Huai	22.95	21.2	22.075	Hap1
ZDD03614	Landrace	Huang Huai	22.02	21.15	21.585	Hap1
ZDD03570	Landrace	Huang Huai	21.22	22.42	21.82	Hap1
ZDD03540	Landrace	Huang Huai	20.79	19.85	20.32	Hap1
ZDD03533	Landrace	Huang Huai	21.09	19.56	20.325	Hap1
ZDD03515	Landrace	Huang Huai	21.19	18.33	19.76	Hap1
ZDD03371	Landrace	Huang Huai	20.55	20.22	20.385	Hap1
ZDD03321	Landrace	Huang Huai	21.48	20.37	20.925	Hap1
ZDD03293	Landrace	Huang Huai	22.36	21.86	22.11	Hap1
ZDD03289	Landrace	Huang Huai	20.05	19.18	19.615	Hap1
ZDD03281	Landrace	Huang Huai	20.99	19.97	20.48	Hap1
ZDD03273	Landrace	Huang Huai	20.6	19.47	20.035	Hap1
ZDD03270	Landrace	Huang Huai	20.53	19.23	19.88	Hap1
ZDD03257	Landrace	Huang Huai	20.05	19.07	19.56	Hap1
ZDD03237	Landrace	Huang Huai	20.53	19.79	20.16	Hap1
ZDD03174	Landrace	Huang Huai	20.67	18.56	19.615	Hap1
ZDD03066	Landrace	Huang Huai	21.84	21.29	21.565	Hap1
ZDD02990	Landrace	Huang Huai	22.1	19.38	20.74	Hap1
ZDD02913	Landrace	Huang Huai	19.32	19.06	19.19	Hap1
ZDD02891	Landrace	Huang Huai	21	19.94	20.47	Hap1
ZDD02884	Landrace	Huang Huai	20.12	17.15	18.635	Hap1
ZDD02876	Landrace	Huang Huai	21.51	20.43	20.97	Hap1
ZDD02864	Landrace	Huang Huai	20.12	19.82	19.97	Hap1
ZDD02731	Landrace	Huang Huai	21.31	20.245	20.7775	Hap1
ZDD02694	Landrace	Huang Huai	23.15	20.2	21.675	Hap1
ZDD02662	Landrace	Huang Huai	21.63	21.49	21.56	Hap1
ZDD02533	Landrace	North	22.09	20.74	21.415	Hap1
ZDD02530	Landrace	North	23.03	21.09	22.06	Hap1
ZDD02524	Landrace	North	25.22	21.085	23.1525	Hap1
ZDD02096	Landrace	North	22.75	22.13	22.44	Hap1
ZDD01735	Landrace	Huang Huai	21.91	20.39	21.15	Hap1
ZDD01458	Landrace	North	20.6	21.09	20.845	Hap1
ZDD01421	Landrace	North	22.07	22.59	22.33	Hap1
ZDD01292	Landrace	North	19.6	20.88	20.24	Hap1
ZDD01246	Landrace	North	24.72	21	22.86	Hap1
ZDD01245	Landrace	North	23.01	20.24	21.625	Hap1
ZDD01240	Landrace	North	21.99	19.94	20.965	Hap1
ZDD01214	Landrace	North	22.15	20.69	21.42	Hap1
ZDD01169	Landrace	North	22.12	23.57	22.845	Hap1
ZDD01124	Landrace	North	22.35	20.665	21.5075	Hap1
ZDD01068	Landrace	North	23.45	21.45	22.45	Hap1
ZDD01010	Landrace	North	18.87	21.95	20.41	Hap1
ZDD01009	Landrace	North	21.5	20.17	20.835	Hap1
ZDD00921	Landrace	North	23.66	20.33	21.995	Hap1
ZDD00898	Landrace	North	22.84	21.81	22.325	Hap1
ZDD00862	Landrace	North	22.03	20.15	21.09	Hap1
ZDD00838	Landrace	North	22.77	22.67	22.72	Hap1
ZDD00753	Landrace	North	20.9	23.36	22.13	Hap1
ZDD00674	Landrace	North	23.12	22.33	22.725	Hap1
ZDD00610	Landrace	North	22.38	20.59	21.485	Hap1
ZDD00539	Landrace	North	22.03	20.65	21.34	Hap1
ZDD00485	Landrace	North	22.27	22.49	22.38	Hap1
ZDD00440	Landrace	North	22.32	22.58	22.45	Hap1
ZDD00393	Landrace	North	23.97	23.4033	23.6867	Hap1
ZDD00383	Landrace	North	24.16	19.59	21.875	Hap1
ZDD00296	Landrace	North	23.56	22.43	22.995	Hap1
ZDD00250	Landrace	North	21.17	21.47	21.32	Hap1
ZDD00203	Landrace	North	22.39	22.34	22.365	Hap1
ZDD00196	Landrace	North	23.11	21.68	22.395	Hap1
ZDD00183	Landrace	North	21.98	21.175	21.5775	Hap1
ZDD00159	Landrace	North	23.2	23.61	23.405	Hap1
ZDD00127	Landrace	North	21.27	20.9	21.085	Hap1
WDD00626	Landrace	Forigen	23.95	22.88	23.415	Hap1
WDD00624	Landrace	Forigen	21.65	21.52	21.585	Hap1
ZDD25146	Cultivar	South	20.56	19.32	19.94	Hap1
ZDD25126	Cultivar	South	22.98	21.94	22.46	Hap1
ZDD25115	Cultivar	South	18.83	18.26	18.545	Hap1
ZDD24847	Cultivar	Huang Huai	22.35	20.79	21.57	Hap1
ZDD24843	Cultivar	Huang Huai	22.09	21.9	21.995	Hap1
ZDD24823	Cultivar	Huang Huai	21.71	21.24	21.475	Hap1
ZDD24800	Cultivar	Huang Huai	21.92	19.66	20.79	Hap1
ZDD24759	Cultivar	Huang Huai	22	21.61	21.805	Hap1
ZDD24757	Cultivar	Huang Huai	20.13	20.56	20.345	Hap1
ZDD24646	Cultivar	North	25.1	24.8	24.95	Hap1
ZDD24636	Cultivar	North	25.05	24.97	25.01	Hap1
ZDD24632	Cultivar	North	22.43	21.37	21.9	Hap1
ZDD24601	Cultivar	North	25.19	24.57	24.88	Hap1
ZDD24581	Cultivar	North	22.16	22.83	22.495	Hap1
ZDD24531	Cultivar	North	23.64	22.23	22.935	Hap1
ZDD24500	Cultivar	North	23.03	22.53	22.78	Hap1
ZDD24477	Cultivar	North	23.65	22.61	23.13	Hap1
ZDD24378	Cultivar	North	24.41	22.88	23.645	Hap1
ZDD24376	Cultivar	North	24.53	24.55	24.54	Hap1
ZDD24374	Cultivar	North	25.32	23.47	24.395	Hap1
ZDD24362	Cultivar	North	24.75	22.99	23.87	Hap1
ZDD24345	Cultivar	North	25.5	22.57	24.035	Hap1
ZDD24342	Cultivar	North	24.43	24.5	24.465	Hap1
ZDD24336	Cultivar	North	23.89	21.03	22.46	Hap1
ZDD24332	Cultivar	Forigen	23.64	23.7	23.67	Hap1
ZDD24331	Cultivar	North	20.32	21.555	20.9375	Hap1
ZDD24065	Cultivar	Huang Huai	23.44	22.78	23.11	Hap1
ZDD24063	Cultivar	Huang Huai	20.91	19.68	20.295	Hap1
ZDD24054	Cultivar	Huang Huai	21.46	20.63	21.045	Hap1
ZDD24022	Cultivar	North	24.26	23.47	23.865	Hap1
ZDD24002	Cultivar	North	25.41	21.65	23.53	Hap1
ZDD23987	Cultivar	North	20.76	19.22	19.99	Hap1
ZDD23900	Cultivar	North	21.62	19.14	20.38	Hap1
ZDD23896	Cultivar	North	23.54	22.76	23.15	Hap1
ZDD23883	Cultivar	North	23.97	22.95	23.46	Hap1
ZDD23882	Cultivar	North	22.04	21.34	21.69	Hap1
ZDD23877	Cultivar	North	23.26	22.24	22.75	Hap1
ZDD23829	Cultivar	North	23.27	23.25	23.26	Hap1
ZDD23818	Cultivar	North	24.39	22.89	23.64	Hap1
ZDD23781	Cultivar	North	24.31	23.91	24.11	Hap1
ZDD23737	Cultivar	North	25.07	24.33	24.7	Hap1
ZDD23732	Cultivar	North	26.52	24.21	25.365	Hap1
ZDD23713	Cultivar	North	22.6	22.24	22.42	Hap1
ZDD23704	Cultivar	North	22.62	21.85	22.235	Hap1
ZDD23684	Cultivar	North	25.8	25.065	25.4325	Hap1
ZDD23603	Cultivar	North	24.28	24.21	24.245	Hap1
ZDD23277	Cultivar	Huang Huai	20.87	19.62	20.245	Hap1
ZDD23040	Cultivar	North	20.47	20.69	20.58	Hap1
ZDD22794	Cultivar	North	22.99	22.53	22.76	Hap1
ZDD22640	Cultivar	North	22.55	23.29	22.92	Hap1
ZDD20652	Cultivar	South	21.08	20.97	21.025	Hap1
ZDD20441	Cultivar	South	19.23	20.62	19.925	Hap1
ZDD19963	Cultivar	Huang Huai	21.04	20.44	20.74	Hap1
ZDD19410	Cultivar	Huang Huai	20.09	20.93	20.51	Hap1
ZDD19405	Cultivar	Huang Huai	21.89	22.63	22.26	Hap1
ZDD19379	Cultivar	Huang Huai	24.57	22.06	23.315	Hap1
ZDD19339	Cultivar	Huang Huai	20.37	19.82	20.095	Hap1
ZDD18928	Cultivar	North	24.27	24.23	24.25	Hap1
ZDD18887	Cultivar	North	22.5	21.76	22.13	Hap1
ZDD18856	Cultivar	North	21.85	22.76	22.305	Hap1
ZDD18402	Cultivar	Huang Huai	22.44	24.23	23.335	Hap1
ZDD17882	Cultivar	North	21.71	19.91	20.81	Hap1
ZDD17713	Cultivar	North	23.83	22.35	23.09	Hap1
ZDD17686	Cultivar	North	22.06	21.97	22.015	Hap1
ZDD11586	Cultivar	South	21.05	20.54	20.795	Hap1
ZDD10100	Cultivar	Huang Huai	20.92	19.8	20.36	Hap1
ZDD09895	Cultivar	Huang Huai	20.71	21.4	21.055	Hap1
ZDD09884	Cultivar	Huang Huai	21.16	20.31	20.735	Hap1
ZDD06836	Cultivar	North	25.24	23.3233	24.2817	Hap1
ZDD04461	Cultivar	South	20.55	18.68	19.615	Hap1
ZDD02571	Cultivar	Huang Huai	23.4	22.35	22.875	Hap1
ZDD00740	Cultivar	North	22.19	21.895	22.0425	Hap1
ZDD00041	Cultivar	North	23.19	23.42	23.305	Hap1
ZDD00023	Cultivar	North	24.2	23.59	23.895	Hap1
ZDD00021	Cultivar	North	23.04	22.77	22.905	Hap1
ZDD00003	Cultivar	North	22.99	22.85	22.92	Hap1
WDD03137	Cultivar	North	23.2	22.63	22.915	Hap1
WDD03116	Cultivar	Forigen	25.39	23.7833	24.5867	Hap1
WDD03092	Cultivar	Forigen	23.85	21.73	22.79	Hap1
WDD03084	Cultivar	Forigen	22.83	22.06	22.445	Hap1
WDD03073	Cultivar	Forigen	24.12	22.94	23.53	Hap1
WDD03019	Cultivar	Forigen	23.24	23.97	23.605	Hap1
WDD03008	Cultivar	Forigen	24.45	22.62	23.535	Hap1
WDD02998	Cultivar	Forigen	21.95	22.03	21.99	Hap1
WDD02920	Cultivar	North	22.27	21.87	22.07	Hap1
WDD02914	Cultivar	North	24.37	22.72	23.545	Hap1
WDD02897	Cultivar	North	19.6	21.26	20.43	Hap1
WDD02873	Cultivar	North	21.73	20.07	20.9	Hap1
WDD02872	Cultivar	North	21.93	20.92	21.425	Hap1
WDD02848	Cultivar	North	22.95	22.425	22.6875	Hap1
WDD02599	Cultivar	North	22.13	20.03	21.08	Hap1
WDD02350	Cultivar	North	24.15	22.9	23.525	Hap1
WDD02323	Cultivar	Forigen	22.73	22.15	22.44	Hap1
WDD02220	Cultivar	Forigen	21.2	22.36	21.78	Hap1
WDD02178	Cultivar	North	22.2	21.76	21.98	Hap1
WDD02169	Cultivar	North	22.58	21.78	22.18	Hap1
WDD02155	Cultivar	North	23.85	21.82	22.835	Hap1
WDD02002	Cultivar	Forigen	23.99	23.79	23.89	Hap1
WDD01991	Cultivar	Forigen	24.5	23.97	24.235	Hap1
WDD01971	Cultivar	Forigen	22.62	22.105	22.3625	Hap1
WDD01947	Cultivar	Forigen	24.7	23.04	23.87	Hap1
WDD01945	Cultivar	Forigen	25.51	24.74	25.125	Hap1
WDD01662	Cultivar	Forigen	22.46	20.66	21.56	Hap1
WDD01645	Cultivar	Forigen	18.8	22.83	20.815	Hap1
WDD01632	Cultivar	Forigen	24.65	22.24	23.445	Hap1
WDD01630	Cultivar	Forigen	23.47	22.45	22.96	Hap1
WDD01627	Cultivar	Forigen	23.81	22.6	23.205	Hap1
WDD01626	Cultivar	Forigen	24.02	23.59	23.805	Hap1
WDD01622	Cultivar	Forigen	23.6	22.91	23.255	Hap1
WDD01619	Cultivar	Forigen	23.11	24.1	23.605	Hap1
WDD01618	Cultivar	Forigen	23.97	23.11	23.54	Hap1
WDD01613	Cultivar	Forigen	23.19	23.53	23.36	Hap1
WDD01594	Cultivar	Forigen	25.41	23.625	24.5175	Hap1
WDD01574	Cultivar	Forigen	24.77	23.56	24.165	Hap1
WDD01572	Cultivar	Forigen	23.87	23.03	23.45	Hap1
WDD01482	Cultivar	Forigen	23.07	23.37	23.22	Hap1
WDD01470	Cultivar	Forigen	25.98	25.225	25.6025	Hap1
WDD01230	Cultivar	North	24.12	24.42	24.27	Hap1
WDD01215	Cultivar	North	17.61	23.08	20.345	Hap1
WDD01202	Cultivar	North	22.47	21.505	21.9875	Hap1
WDD01130	Cultivar	Forigen	24.6	22.36	23.48	Hap1
WDD01052	Cultivar	North	22.49	22.2	22.345	Hap1
WDD00989	Cultivar	Forigen	24.93	23.89	24.41	Hap1
WDD00949	Cultivar	Forigen	23.85	20.67	22.26	Hap1
WDD00721	Cultivar	Forigen	22.83	23.04	22.935	Hap1
WDD00713	Cultivar	Forigen	20.82	19.47	20.145	Hap1
WDD00698	Cultivar	Forigen	22.83	23.13	22.98	Hap1
WDD00681	Cultivar	Forigen	20.58	19.8	20.19	Hap1
WDD00640	Cultivar	Forigen	25.26	24.17	24.715	Hap1
WDD00596	Cultivar	Forigen	24.22	23.33	23.775	Hap1
WDD00573	Cultivar	Forigen	25	24.77	24.885	Hap1
WDD00569	Cultivar	Forigen	24.51	23.94	24.225	Hap1
WDD00532	Cultivar	Forigen	24.76	23.85	24.305	Hap1
WDD00530	Cultivar	Forigen	23.66	22.81	23.235	Hap1
WDD00504	Cultivar	Forigen	22.41	22.68	22.545	Hap1
WDD00481	Cultivar	Forigen	21.79	17.49	19.64	Hap1
WDD00429	Cultivar	Forigen	22.73	20.83	21.78	Hap1
WDD00410	Cultivar	Forigen	23.85	22.44	23.145	Hap1
WDD00405	Cultivar	Forigen	19.13	21.38	20.255	Hap1
WDD02148	Cultivar	North	24.1	23.25	23.675	Hap1
WDD02238	Cultivar	South	23.44	24.06	23.75	Hap1
An1498	Cultivar	Huang Huai	24.8	24.3	24.55	Hap1
ZZ09-560	Cultivar	Huang Huai	23.41	23.71	23.56	Hap1
L08Q104	Cultivar	North	25.47	25.26	25.365	Hap1
16CR198-1	Cultivar	South	24.25	23.58	23.915	Hap1
L08024	Cultivar	North	23.56	24.12	23.84	Hap1
NO 23	Cultivar	South	25.12	24.14	24.63	Hap1
Z13-642-4	Cultivar	Huang Huai	24.03	23.33	23.68	Hap1
ZDD22508	Landrace	South	20.71	21.29	21	Hap2
ZDD22344	Landrace	South	18.77	17.11	17.94	Hap2
ZDD22233	Landrace	South	18.33	18.72	18.525	Hap2
ZDD22191	Landrace	South	22.86	21.79	22.325	Hap2
ZDD22166	Landrace	South	21.3	20.47	20.885	Hap2
ZDD22145	Landrace	South	21.59	21.61	21.6	Hap2
ZDD22126	Landrace	South	19.8	20.12	19.96	Hap2
ZDD22097	Landrace	South	19.36	18.6	18.98	Hap2
ZDD22094	Landrace	South	19.98	19.35	19.665	Hap2
ZDD22036	Landrace	South	21.01	19.88	20.445	Hap2
ZDD22030	Landrace	South	19.1	19.5333	19.3167	Hap2
ZDD21852	Landrace	South	21.53	20.615	21.0725	Hap2
ZDD21598	Landrace	South	17.98	18.22	18.1	Hap2
ZDD21366	Landrace	South	19.13	19.02	19.075	Hap2
ZDD21347	Landrace	South	20.16	19.14	19.65	Hap2
ZDD21141	Landrace	South	19.91	20.095	20.0025	Hap2
ZDD21053	Landrace	South	21.47	23.1	22.285	Hap2
ZDD20938	Landrace	South	20.79	19.76	20.275	Hap2
ZDD20754	Landrace	South	18.81	18.2	18.505	Hap2
ZDD20736	Landrace	South	22.16	20.13	21.145	Hap2
ZDD20731	Landrace	South	19.56	18.86	19.21	Hap2
ZDD20713	Landrace	South	21.42	20.1	20.76	Hap2
ZDD20590	Landrace	South	19.54	20.56	20.05	Hap2
ZDD20303	Landrace	South	19.99	19.52	19.755	Hap2
ZDD20127	Landrace	South	20.52	20.07	20.295	Hap2
ZDD20022	Landrace	South	19.36	20.265	19.8125	Hap2
ZDD20005	Landrace	South	20.92	21.09	21.005	Hap2
ZDD19929	Landrace	Huang Huai	19.94	16.67	18.305	Hap2
ZDD19733	Landrace	South	22.75	21.54	22.145	Hap2
ZDD19673	Landrace	Huang Huai	20.81	19.5	20.155	Hap2
ZDD19085	Landrace	North	23.69	21.92	22.805	Hap2
ZDD18989	Landrace	North	22.09	19.52	20.805	Hap2
ZDD18723	Landrace	Huang Huai	21.51	21.92	21.715	Hap2
ZDD18657	Landrace	Huang Huai	23.32	21.89	22.605	Hap2
ZDD18378	Landrace	North	20.25	19.25	19.75	Hap2
ZDD18324	Landrace	North	23.73	21.6	22.665	Hap2
ZDD17767	Landrace	North	18.5	18.19	18.345	Hap2
ZDD17654	Landrace	South	21.24	19.53	20.385	Hap2
ZDD17375	Landrace	South	22.64	19.54	21.09	Hap2
ZDD17369	Landrace	South	21.03	20.81	20.92	Hap2
ZDD17353	Landrace	South	20.9	20.72	20.81	Hap2
ZDD17306	Landrace	South	21.51	19.98	20.745	Hap2
ZDD16783	Landrace	South	19.98	19.56	19.77	Hap2
ZDD16743	Landrace	South	21.45	19.7	20.575	Hap2
ZDD16740	Landrace	South	18.63	18.44	18.535	Hap2
ZDD16682	Landrace	South	20.27	20.98	20.625	Hap2
ZDD16664	Landrace	South	21.52	20.41	20.965	Hap2
ZDD16628	Landrace	South	21.1	20.42	20.76	Hap2
ZDD16623	Landrace	South	20.33	19.22	19.775	Hap2
ZDD16521	Landrace	South	19.66	19.31	19.485	Hap2
ZDD16436	Landrace	South	19.21	19.96	19.585	Hap2
ZDD16390	Landrace	South	18.8	19.67	19.235	Hap2
ZDD16362	Landrace	South	18.39	17.79	18.09	Hap2
ZDD15808	Landrace	South	18.02	18.12	18.07	Hap2
ZDD15773	Landrace	South	19.85	20.51	20.18	Hap2
ZDD15737	Landrace	South	18.47	18.53	18.5	Hap2
ZDD15733	Landrace	South	19.05	19.22	19.135	Hap2
ZDD15708	Landrace	South	19.52	20.17	19.845	Hap2
ZDD15674	Landrace	South	18.96	17.89	18.425	Hap2
ZDD15577	Landrace	South	20.53	19.97	20.25	Hap2
ZDD15285	Landrace	South	19.26	19.4	19.33	Hap2
ZDD14981	Landrace	South	20.01	20.28	20.145	Hap2
ZDD14920	Landrace	South	20.35	18.79	19.57	Hap2
ZDD14910	Landrace	South	21.11	21.01	21.06	Hap2
ZDD14835	Landrace	South	20.69	20.77	20.73	Hap2
ZDD14742	Landrace	South	20.62	21.73	21.175	Hap2
ZDD14739	Landrace	South	20.69	19.4	20.045	Hap2
ZDD14729	Landrace	South	20.55	18.22	19.385	Hap2
ZDD14709	Landrace	South	19.1	18.96	19.03	Hap2
ZDD14659	Landrace	South	19.87	18.72	19.295	Hap2
ZDD14624	Landrace	South	20.04	17.93	18.985	Hap2
ZDD14240	Landrace	South	21.19	18.26	19.725	Hap2
ZDD14227	Landrace	South	19.14	19.5933	19.3667	Hap2
ZDD14221	Landrace	South	19.03	19.68	19.355	Hap2
ZDD14092	Landrace	South	23.1	21.37	22.235	Hap2
ZDD13802	Landrace	South	21.06	21.01	21.035	Hap2
ZDD13693	Landrace	South	20.75	18.13	19.44	Hap2
ZDD13665	Landrace	South	20.32	18.67	19.495	Hap2
ZDD13590	Landrace	South	20.31	20.8	20.555	Hap2
ZDD13560	Landrace	South	20.32	19.74	20.03	Hap2
ZDD13241	Landrace	South	19.43	20.04	19.735	Hap2
ZDD13152	Landrace	South	20.41	21.4	20.905	Hap2
ZDD13149	Landrace	South	21.19	21.13	21.16	Hap2
ZDD13135	Landrace	South	19.4	19.29	19.345	Hap2
ZDD13122	Landrace	South	21.27	20.35	20.81	Hap2
ZDD13088	Landrace	South	19.56	17.94	18.75	Hap2
ZDD13081	Landrace	South	20.25	19.96	20.105	Hap2
ZDD12990	Landrace	South	20.15	18.78	19.465	Hap2
ZDD12944	Landrace	South	19.65	19.1	19.375	Hap2
ZDD12890	Landrace	South	20.66	19.6	20.13	Hap2
ZDD12845	Landrace	South	21.13	19.59	20.36	Hap2
ZDD12680	Landrace	South	20.97	21.06	21.015	Hap2
ZDD12668	Landrace	South	18.85	19.34	19.095	Hap2
ZDD12453	Landrace	South	18.65	18.12	18.385	Hap2
ZDD12436	Landrace	South	18.41	17.35	17.88	Hap2
ZDD12403	Landrace	South	19.68	19.42	19.55	Hap2
ZDD12330	Landrace	South	19.42	18.92	19.17	Hap2
ZDD12257	Landrace	South	21.56	21.62	21.59	Hap2
ZDD12237	Landrace	South	21.5	18.45	19.975	Hap2
ZDD12023	Landrace	South	19.83	19.57	19.7	Hap2
ZDD11866	Landrace	South	20.16	19.73	19.945	Hap2
ZDD11753	Landrace	South	19.78	20.14	19.96	Hap2
ZDD11703	Landrace	South	19.28	19.91	19.595	Hap2
ZDD11523	Landrace	South	20.72	19.41	20.065	Hap2
ZDD11519	Landrace	South	22.92	21.9	22.41	Hap2
ZDD11436	Landrace	Huang Huai	24.57	22.53	23.55	Hap2
ZDD11340	Landrace	Huang Huai	19.89	20.8	20.345	Hap2
ZDD11183	Landrace	Huang Huai	20.82	18.61	19.715	Hap2
ZDD10901	Landrace	Huang Huai	20.86	20.99	20.925	Hap2
ZDD10812	Landrace	Huang Huai	22.89	21.72	22.305	Hap2
ZDD10473	Landrace	Huang Huai	21.11	21.04	21.075	Hap2
ZDD10393	Landrace	Huang Huai	22.05	21.69	21.87	Hap2
ZDD10329	Landrace	North	21.79	20.78	21.285	Hap2
ZDD10248	Landrace	North	21.69	20.94	21.315	Hap2
ZDD10222	Landrace	North	22.18	20.92	21.55	Hap2
ZDD10217	Landrace	North	23.24	21.125	22.1825	Hap2
ZDD10186	Landrace	North	19.8	19.58	19.69	Hap2
ZDD10167	Landrace	North	22.29	19.84	21.065	Hap2
ZDD10161	Landrace	North	21.03	21.17	21.1	Hap2
ZDD10076	Landrace	Huang Huai	20.5	20.03	20.265	Hap2
ZDD10057	Landrace	Huang Huai	22.15	21.03	21.59	Hap2
ZDD09985	Landrace	Huang Huai	20.3	19.35	19.825	Hap2
ZDD09941	Landrace	Huang Huai	21.3	20.47	20.885	Hap2
ZDD09832	Landrace	North	18.31	17	17.655	Hap2
ZDD09805	Landrace	North	21.94	20.35	21.145	Hap2
ZDD09050	Landrace	North	21.51	20.65	21.08	Hap2
ZDD09000	Landrace	North	21.08	19.88	20.48	Hap2
ZDD08981	Landrace	North	21.33	23.56	22.445	Hap2
ZDD08968	Landrace	North	22.39	20.23	21.31	Hap2
ZDD08928	Landrace	North	20.53	19.67	20.1	Hap2
ZDD08812	Landrace	North	21.91	20.43	21.17	Hap2
ZDD08787	Landrace	North	20.73	18.72	19.725	Hap2
ZDD08537	Landrace	Huang Huai	21.45	19.74	20.595	Hap2
ZDD08515	Landrace	Huang Huai	21.37	17.22	19.295	Hap2
ZDD08352	Landrace	Huang Huai	19.45	20.39	19.92	Hap2
ZDD08238	Landrace	North	20.4	21.64	21.02	Hap2
ZDD08146	Landrace	North	20.24	20.34	20.29	Hap2
ZDD08094	Landrace	North	23.3	20.92	22.11	Hap2
ZDD07610	Landrace	North	19.52	20.26	19.89	Hap2
ZDD07580	Landrace	North	19.91	22.28	21.095	Hap2
ZDD07502	Landrace	North	25.31	23.35	24.33	Hap2
ZDD07088	Landrace	North	22.77	20.31	21.54	Hap2
ZDD07042	Landrace	North	22.3	21.205	21.7525	Hap2
ZDD06753	Landrace	South	20.75	19.98	20.365	Hap2
ZDD06677	Landrace	South	21.1	20.94	21.02	Hap2
ZDD06669	Landrace	South	19.18	18.72	18.95	Hap2
ZDD06638	Landrace	South	20.17	20.26	20.215	Hap2
ZDD06630	Landrace	South	19.98	19.73	19.855	Hap2
ZDD06600	Landrace	South	20.82	20.94	20.88	Hap2
ZDD06553	Landrace	South	19.45	18.63	19.04	Hap2
ZDD06444	Landrace	South	18.39	16.57	17.48	Hap2
ZDD06377	Landrace	South	22.26	19.57	20.915	Hap2
ZDD06322	Landrace	South	15.94	18.8	17.37	Hap2
ZDD06282	Landrace	South	19.74	18.63	19.185	Hap2
ZDD06256	Landrace	South	20.15	19.06	19.605	Hap2
ZDD06154	Landrace	South	22.27	21.66	21.965	Hap2
ZDD06101	Landrace	South	16.11	17.36	16.735	Hap2
ZDD06094	Landrace	South	16.22	18.34	17.28	Hap2
ZDD06021	Landrace	South	19.44	19.27	19.355	Hap2
ZDD05989	Landrace	South	20.13	19.96	20.045	Hap2
ZDD05979	Landrace	South	19.09	19.27	19.18	Hap2
ZDD05941	Landrace	South	20.69	20.12	20.405	Hap2
ZDD05921	Landrace	South	22.63	21.81	22.22	Hap2
ZDD05845	Landrace	South	21.39	20.06	20.725	Hap2
ZDD05711	Landrace	South	19.65	18.28	18.965	Hap2
ZDD05496	Landrace	South	20.57	21	20.785	Hap2
ZDD05182	Landrace	Huang Huai	20.75	20.92	20.835	Hap2
ZDD04864	Landrace	South	20.14	18.94	19.54	Hap2
ZDD04834	Landrace	South	20.23	19.17	19.7	Hap2
ZDD04799	Landrace	South	20.66	20.29	20.475	Hap2
ZDD04604	Landrace	South	20.93	21.17	21.05	Hap2
ZDD04437	Landrace	South	21.55	20.86	21.205	Hap2
ZDD04430	Landrace	South	22.27	21.47	21.87	Hap2
ZDD04314	Landrace	Huang Huai	23.21	22.02	22.615	Hap2
ZDD04189	Landrace	Huang Huai	21.77	20.52	21.145	Hap2
ZDD03991	Landrace	Huang Huai	20.52	19.68	20.1	Hap2
ZDD03969	Landrace	Huang Huai	17.05	17.41	17.23	Hap2
ZDD03741	Landrace	Huang Huai	20.61	21.01	20.81	Hap2
ZDD03739	Landrace	Huang Huai	19.4	20.06	19.73	Hap2
ZDD03655	Landrace	Huang Huai	21.14	21.03	21.085	Hap2
ZDD03555	Landrace	Huang Huai	22.28	22.08	22.18	Hap2
ZDD03286	Landrace	Huang Huai	23.27	21.71	22.49	Hap2
ZDD03279	Landrace	Huang Huai	22.39	21.46	21.925	Hap2
ZDD03232	Landrace	Huang Huai	19.8	19.38	19.59	Hap2
ZDD03230	Landrace	Huang Huai	22.07	21.44	21.755	Hap2
ZDD03222	Landrace	Huang Huai	21.77	20.98	21.375	Hap2
ZDD03068	Landrace	Huang Huai	23.96	22.75	23.355	Hap2
ZDD02927	Landrace	Huang Huai	21.54	21.66	21.6	Hap2
ZDD02921	Landrace	Huang Huai	20.76	21.81	21.285	Hap2
ZDD02830	Landrace	Huang Huai	19.28	17.78	18.53	Hap2
ZDD02764	Landrace	Huang Huai	20.27	18.61	19.44	Hap2
ZDD02673	Landrace	Huang Huai	20.29	21.69	20.99	Hap2
ZDD02529	Landrace	North	21.17	19.47	20.32	Hap2
ZDD02114	Landrace	North	23.32	22.17	22.745	Hap2
ZDD01982	Landrace	North	25.49	22.47	23.98	Hap2
ZDD01897	Landrace	Huang Huai	20.79	16.75	18.77	Hap2
ZDD01761	Landrace	Huang Huai	23.45	21.09	22.27	Hap2
ZDD01279	Landrace	North	21.87	21.13	21.5	Hap2
ZDD01138	Landrace	North	25.07	23.37	24.22	Hap2
ZDD00990	Landrace	North	22.75	20.61	21.68	Hap2
ZDD00651	Landrace	North	22.38	20.48	21.43	Hap2
ZDD00603	Landrace	North	22.21	20.38	21.295	Hap2
ZDD00267	Landrace	North	22.03	22.06	22.045	Hap2
ZDD00079	Landrace	North	20.68	20.51	20.595	Hap2
WDD00631	Landrace	Forigen	22.19	21.07	21.63	Hap2
ZDD12262	Landrace	South	18.96	17.89	18.425	Hap2
ZDD25258	Cultivar	North	21.36	22.14	21.75	Hap2
ZDD24856	Cultivar	South	18.63	19.07	18.85	Hap2
ZDD24801	Cultivar	Huang Huai	21.46	20.01	20.735	Hap2
ZDD24785	Cultivar	Huang Huai	20.64	20.53	20.585	Hap2
ZDD24724	Cultivar	North	22.67	22.2	22.435	Hap2
ZDD24651	Cultivar	Forigen	20.68	20.295	20.4875	Hap2
ZDD24640	Cultivar	North	21.52	21.265	21.3925	Hap2
ZDD24638	Cultivar	North	19.98	21.22	20.6	Hap2
ZDD24626	Cultivar	North	22.09	21.72	21.905	Hap2
ZDD24424	Cultivar	North	17.96	19.78	18.87	Hap2
ZDD24420	Cultivar	North	23.67	23.53	23.6	Hap2
ZDD24401	Cultivar	North	23.41	22.47	22.94	Hap2
ZDD24322	Cultivar	North	24.35	23.8	24.075	Hap2
ZDD24318	Cultivar	North	22.98	21.79	22.385	Hap2
ZDD24194	Cultivar	Huang Huai	23.79	19.94	21.865	Hap2
ZDD24126	Cultivar	South	18.15	17.68	17.915	Hap2
ZDD24103	Cultivar	Huang Huai	20.28	19.82	20.05	Hap2
ZDD24101	Cultivar	Huang Huai	20.85	19.5	20.175	Hap2
ZDD24078	Cultivar	Huang Huai	21.15	21.34	21.245	Hap2
ZDD23992	Cultivar	North	24.19	23.19	23.69	Hap2
ZDD23959	Cultivar	North	23.19	23.3	23.245	Hap2
ZDD23891	Cultivar	Huang Huai	21.03	19.62	20.325	Hap2
ZDD23885	Cultivar	North	21.44	21.08	21.26	Hap2
ZDD23858	Cultivar	North	21.71	23.46	22.585	Hap2
ZDD23822	Cultivar	North	21.49	21.42	21.455	Hap2
ZDD23632	Cultivar	North	23.82	21.79	22.805	Hap2
ZDD23604	Cultivar	North	23.5	24.52	24.01	Hap2
ZDD22660	Cultivar	North	23.76	23.44	23.6	Hap2
ZDD19368	Cultivar	Huang Huai	21.61	21.24	21.425	Hap2
ZDD19105	Cultivar	Huang Huai	21.25	21.005	21.1275	Hap2
ZDD17672	Cultivar	North	21.49	22.27	21.88	Hap2
ZDD17668	Cultivar	North	22.19	21.44	21.815	Hap2
ZDD08024	Cultivar	Huang Huai	21.24	21.27	21.255	Hap2
ZDD02615	Cultivar	Huang Huai	20.75	20.1	20.425	Hap2
ZDD00745	Cultivar	North	22.48	22.04	22.26	Hap2
ZDD00044	Cultivar	North	21.44	23.88	22.66	Hap2
ZDD00042	Cultivar	North	23.04	22.39	22.715	Hap2
ZDD00025	Cultivar	North	19.83	22.33	21.08	Hap2
WDD03160	Cultivar	North	23.13	22.83	22.98	Hap2
WDD03001	Cultivar	Forigen	23.89	21.65	22.77	Hap2
WDD02913	Cultivar	North	21.74	19.795	20.7675	Hap2
WDD02303	Cultivar	Forigen	24.42	24.17	24.295	Hap2
WDD02225	Cultivar	Forigen	25.27	23.27	24.27	Hap2
WDD02019	Cultivar	Forigen	26.13	24.5	25.315	Hap2
WDD01996	Cultivar	Forigen	24.7	23.43	24.065	Hap2
WDD01650	Cultivar	Forigen	22.83	20.59	21.71	Hap2
WDD01559	Cultivar	Forigen	23.31	23.74	23.525	Hap2
WDD00944	Cultivar	Forigen	23.9	23.38	23.64	Hap2
WDD00916	Cultivar	Forigen	24.13	23.31	23.72	Hap2
WDD00803	Cultivar	North	20.51	18.78	19.645	Hap2
WDD00649	Cultivar	Forigen	24.43	23.63	24.03	Hap2
WDD00602	Cultivar	Forigen	25.76	23.85	24.805	Hap2
WDD00587	Cultivar	Forigen	23.23	23.32	23.275	Hap2
WDD00585	Cultivar	Forigen	23.94	21.84	22.89	Hap2
JLCLX	Cultivar	North	17.75	16.73	17.24	Hap2

## Sheet: Dataset S2
Dataset S2. AP2_Domain genes in soybean
Gene_ID
>Glyma.01G022500
>Glyma.01G074200
>Glyma.01G188400
>Glyma.01G195900
>Glyma.01G206700
>Glyma.01G231000
>Glyma.02G006200
>Glyma.02G006300
>Glyma.02G016100
>Glyma.02G066200
>Glyma.02G080200
>Glyma.02G087400
>Glyma.02G179500
>Glyma.02G185200
>Glyma.02G207100
>Glyma.02G267400
>Glyma.02G294100
>Glyma.03G094700
>Glyma.03G111700
>Glyma.03G112000
>Glyma.03G112100
>Glyma.03G112400
>Glyma.03G112700
>Glyma.03G116700
>Glyma.03G136100
>Glyma.03G140800
>Glyma.03G162400
>Glyma.03G162600
>Glyma.03G162700
>Glyma.03G177500
>Glyma.03G258200
>Glyma.04G047900
>Glyma.04G154900
>Glyma.04G201700
>Glyma.04G201900
>Glyma.04G217400
>Glyma.05G063500
>Glyma.05G091200
>Glyma.05G108600
>Glyma.05G186700
>Glyma.05G200100
>Glyma.06G049200
>Glyma.06G148400
>Glyma.06G163700
>Glyma.06G225200
>Glyma.06G236400
>Glyma.06G290000
>Glyma.07G021000
>Glyma.07G038200
>Glyma.07G044300
>Glyma.07G110000
>Glyma.07G113800
>Glyma.07G114000
>Glyma.07G114300
>Glyma.07G199700
>Glyma.08G035000
>Glyma.08G145300
>Glyma.08G220800
>Glyma.08G227700
>Glyma.08G257300
>Glyma.08G278800
>Glyma.08G279000
>Glyma.08G297000
>Glyma.08G320700
>Glyma.09G041500
>Glyma.09G052800
>Glyma.09G052900
>Glyma.09G053000
>Glyma.09G199800
>Glyma.09G240400
>Glyma.09G242600
>Glyma.09G248200
>Glyma.10G007000
>Glyma.10G007100
>Glyma.10G016500
>Glyma.10G036200
>Glyma.10G036300
>Glyma.10G036600
>Glyma.10G036700
>Glyma.10G116600
>Glyma.10G118900
>Glyma.10G119100
>Glyma.10G171400
>Glyma.10G186800
>Glyma.10G186900
>Glyma.10G187000
>Glyma.10G223200
>Glyma.10G239300
>Glyma.11G035100
>Glyma.11G036400
>Glyma.11G045800
>Glyma.11G053800
>Glyma.11G131900
>Glyma.12G056300
>Glyma.12G073300
>Glyma.12G117000
>Glyma.12G162700
>Glyma.12G226600
>Glyma.13G096900
>Glyma.13G122500
>Glyma.13G122600
>Glyma.13G122700
>Glyma.13G122800
>Glyma.13G122900
>Glyma.13G123000
>Glyma.13G123100
>Glyma.13G233800
>Glyma.13G233900
>Glyma.13G236500
>Glyma.13G236600
>Glyma.13G274100
>Glyma.13G329700
>Glyma.14G020100
>Glyma.14G050100
>Glyma.14G089200
>Glyma.15G044400
>Glyma.15G077000
>Glyma.15G077100
>Glyma.15G079100
>Glyma.15G079200
>Glyma.15G152000
>Glyma.15G159200
>Glyma.15G221600
>Glyma.16G007400
>Glyma.16G012600
>Glyma.16G047600
>Glyma.16G147500
>Glyma.16G164800
>Glyma.17G062600
>Glyma.17G070800
>Glyma.17G145300
>Glyma.17G158300
>Glyma.17G170300
>Glyma.18G091600
>Glyma.18G125200
>Glyma.18G148000
>Glyma.18G244600
>Glyma.18G252200
>Glyma.18G252300
>Glyma.18G252400
>Glyma.18G256000
>Glyma.18G281400
>Glyma.19G104200
>Glyma.19G138000
>Glyma.19G163900
>Glyma.19G164100
>Glyma.19G178200
>Glyma.19G213100
>Glyma.19G248900
>Glyma.19G253100
>Glyma.19G256800
>Glyma.19G262700
>Glyma.20G070000
>Glyma.20G070100
>Glyma.20G155200
>Glyma.20G168500
>Glyma.20G195900
>Glyma.20G203500
>Glyma.20G203600
>Glyma.20G203700
>Glyma.20G215700
>Glyma.10G194200

## Sheet: Dataset S3
	Dataset S3. The seed oil content of 40 cultivated soybean accessions.
No.	Variety code	Origin	Sample Type	Seed oil content（%）
				2017	2018
1	ZDD12262	South	Landrace	18.96	17.89
2	ZDD14227	South	Landrace	19.14	19.5933
3	ZDD12330	South	Landrace	19.42	18.92
4	JLCLX	North	Cultivar	17.75	16.73
5	ZDD24856	South	Cultivar	18.63	19.07
6	ZDD03739	Huang Huai	Landrace	19.4	20.06
7	ZDD22097	South	Landrace	19.36	18.6
8	ZDD15285	South	Landrace	19.26	19.4
9	ZDD12668	South	Landrace	18.85	19.34
10	ZDD15733	South	Landrace	19.05	19.22
11	ZDD13241	South	Landrace	19.43	20.04
12	ZDD14709	South	Landrace	19.1	18.96
13	ZDD16390	South	Landrace	18.8	19.67
14	ZDD20022	South	Landrace	19.36	20.265
15	ZDD20590	South	Landrace	19.54	20.56
16	ZDD03969	Huang Huai	Landrace	17.05	17.41
17	ZDD15808	South	Landrace	18.02	18.12
18	ZDD16740	South	Landrace	18.63	18.44
19	ZDD02830	Huang Huai	Landrace	19.28	17.78
20	ZDD14920	South	Landrace	20.35	18.79
21	WDD02148	North	Cultivar	24.1	23.25
22	ZDD23781	North	Cultivar	24.31	23.91
23	WDD02238	South	Cultivar	23.44	24.06
24	ZDD24601	North	Cultivar	25.19	24.57
25	ZDD18271	North	Landrace	23.49	23.71
26	WDD00532	Foreign	Cultivar	24.76	23.85
27	WDD01574	Foreign	Cultivar	24.77	23.56
28	WDD01945	Foreign	Cultivar	25.51	24.74
29	WDD01470	Foreign	Cultivar	25.98	25.225
30	WDD03116	Foreign	Cultivar	25.39	23.7833
31	An1498	Huang Huai	Cultivar	24.8	24.3
32	ZZ09-560	Huang Huai	Cultivar	23.41	23.71
33	ZDD24636	North	Cultivar	25.05	24.97
34	L08Q104	North	Cultivar	25.47	25.26
35	16CR198-1	South	Cultivar	24.25	23.58
36	L08024	North	Cultivar	23.56	24.12
37	NO 23	South	Cultivar	25.12	24.14
38	WDD00596	Foreign	Cultivar	24.22	23.33
39	Z13-642-4	Huang Huai	Cultivar	24.03	23.33
40	WDD03019	Foreign	Cultivar	23.24	23.97

## Sheet: Dataset S4
Dataset S4. GmWRI1c polymorphisms in 40 cultivated soybean accessions.
Variety code Variation site	1	2	3	4	5	6	7	8	9	10	11	12	13	14	15	16	17	18	19	20	21	22	23	24	25	26	27	28	29	30	31	32	33	34	35	36	37	38	39	40	41	42	43	44	45	46	47	48	49
ZDD12262	-	G	C	A	C	A	G	G	C	-	CTGTT	G	C	G	T	G	C	T	C	G	A	T	C	T	A	TA	G	GCCAAATA	G	C	T	G	T	T	A	A	A	G	C	G	AA	G	T	A	C	A	T	G	A
ZDD14227	T	G	T	T	TTATTTATTAGTATGAAGTATTTGACT	A	G	G	C	-	CTGTT	G	T	A	T	G	C	C	A	G	A	C	C	C	A	TA	G	GCCAAATA	G	C	C	G	C	T	A	G	G	A	T	A	GG	G	T	A	C	A	C	G	A
ZDD12330	-	G	C	A	C	A	G	G	C	-	CTGTT	G	C	G	T	G	C	T	C	G	A	T	C	T	A	TA	G	GCCAAATA	G	C	T	G	T	T	A	A	A	G	C	G	AA	G	T	A	C	A	T	G	A
JLCLX	-	G	C	A	C	A	G	G	C	-	CTGTT	G	C	G	T	G	C	T	C	G	A	T	C	T	A	TA	G	GCCAAATA	G	C	T	G	T	T	A	A	A	G	C	G	AA	G	T	A	C	A	T	G	A
ZDD24856	T	G	T	T	TTATTTATTAGTATGAAGTATTTGACT	A	G	G	C	-	CTGTT	G	C	G	C	A	C	C	A	A	A	C	A	C	G	TA	A	GCCAAATA	G	C	T	A	C	T	A	G	G	G	T	G	GG	G	T	A	C	A	C	G	A
ZDD03739	T	G	T	T	TTATTTATTAGTATGAAGTATTTGACT	A	G	C	T	-	CTGTT	G	C	G	C	A	C	C	A	G	A	C	A	C	A	TA	G	GCCAAATA	G	C	C	A	C	C	A	A	G	G	T	G	AA	G	T	A	C	G	C	G	A
ZDD22097	-	G	C	A	C	A	G	G	C	-	CTGTT	G	C	G	T	G	C	T	C	G	A	T	C	T	A	TA	G	GCCAAATA	G	C	T	G	T	T	A	A	A	G	C	G	GG	G	T	A	C	A	T	G	A
ZDD15285	T	A	T	T	TTATTTATTAGTATGAAGTATTTGACT	G	G	G	C	AA	-	C	C	G	C	G	T	C	A	G	G	C	C	T	A	TA	G	GCCAAATA	A	T	C	G	C	T	A	G	G	G	T	G	GG	G	T	A	C	A	C	G	C
ZDD12668	T	G	T	T	TTATTTATTAGTATGAAGTATTTGACT	A	G	G	C	-	CTGTT	G	C	G	C	A	C	C	A	A	A	C	A	C	G	TA	A	GCCAAATA	G	C	T	A	C	T	-	G	G	G	T	G	AA	G	T	A	C	A	C	G	A
ZDD15733	-	G	C	A	C	A	G	G	C	-	CTGTT	G	C	G	T	G	C	T	C	G	A	T	C	T	A	TA	G	GCCAAATA	G	C	T	G	T	T	-	A	A	G	C	G	GG	G	T	A	C	A	T	G	A
ZDD13241	T	G	T	T	TTATTTATTAGTATGAAGTATTTGACT	A	G	G	C	-	CTGTT	G	T	A	T	G	C	C	A	G	A	C	C	C	A	TA	G	GCCAAATA	G	C	C	G	C	T	-	G	G	A	T	A	AA	G	T	A	C	A	C	G	A
ZDD14709	-	G	C	A	C	A	G	G	C	-	CTGTT	G	C	G	T	G	C	T	C	G	A	T	C	T	A	TA	G	GCCAAATA	G	C	T	G	T	T	-	A	A	G	C	G	GG	G	T	A	C	A	T	G	A
ZDD16390	T	A	T	T	TTATTTATTAGTATGAAGTATTTGACT	G	G	G	C	AA	-	C	C	G	C	G	T	C	A	G	G	C	C	T	A	TA	G	GCCAAATA	A	T	C	G	C	T	-	G	G	G	T	G	GG	G	T	A	C	A	C	T	C
ZDD20022	T	A	T	T	TTATTTATTAGTATGAAGTATTTGACT	G	G	G	C	AA	-	C	C	G	C	G	T	C	A	G	G	C	C	T	A	TA	G	GCCAAATA	A	T	C	G	C	T	-	G	G	G	T	G	GG	G	T	A	C	A	C	G	C
ZDD20590	T	G	T	T	TTATTTATTAGTATGAAGTATTTGACT	A	G	G	C	-	CTGTT	G	C	G	C	A	C	C	A	A	A	C	A	C	G	TA	A	GCCAAATA	G	C	T	A	C	T	A	G	G	G	T	G	GG	G	T	A	C	A	C	G	A
ZDD03969	T	A	T	T	TTATTTATTAGTATGAAGTATTTGACT	G	G	G	C	AA	-	C	C	G	C	G	T	C	A	G	G	C	C	T	A	TA	G	GCCAAATA	A	T	C	G	C	T	A	G	G	G	T	G	GG	G	T	A	C	A	C	G	C
ZDD15808	T	G	T	T	TTATTTATTAGTATGAAGTATTTGACT	A	G	G	C	-	CTGTT	G	C	G	C	A	C	C	A	A	A	C	A	C	G	TA	A	GCCAAATA	G	C	T	A	C	T	A	G	G	G	T	G	GG	G	T	A	C	A	C	G	A
ZDD16740	T	G	T	T	TTATTTATTAGTATGAAGTATTTGACT	A	G	G	C	-	CTGTT	G	C	G	C	A	C	C	A	A	A	C	A	C	G	TA	A	GCCAAATA	G	C	T	A	C	T	A	G	G	G	T	G	GG	G	T	A	C	A	C	G	A
ZDD02830	T	G	T	T	TTATTTATTAGTATGAAGTATTTGACT	A	G	G	C	-	CTGTT	G	C	G	C	A	C	C	A	G	A	C	A	C	G	TA	A	GCCAAATA	G	C	T	A	C	T	A	G	G	G	T	G	GG	G	T	A	C	A	C	G	A
ZDD14920	T	G	T	T	TTATTTATTAGTATGAAGTATTTGACT	A	G	G	C	-	CTGTT	G	C	G	C	A	C	C	A	A	A	C	A	C	G	TA	A	GCCAAATA	G	C	T	A	C	T	A	G	G	G	T	G	GG	G	T	A	C	A	C	G	A
WDD02148	T	A	T	T	TTATTTATTAGTATGAAGTATTTGACT	G	T	G	C	AA	-	C	C	G	C	G	C	C	A	G	G	C	C	T	A	-	G	C	A	T	C	G	C	T	A	G	G	G	T	G	GG	C	T	A	T	A	C	G	C
ZDD23781	T	A	T	T	TTATTTATTAGTATGAAGTATTTGACT	G	T	G	C	AA	-	C	C	G	C	G	C	C	A	G	G	C	C	T	A	-	G	C	A	T	C	G	C	T	A	G	G	G	T	G	GG	C	T	A	T	A	C	G	C
WDD02238	T	A	T	T	TTATTTATTAGTATGAAGTATTTGACT	G	T	G	C	AA	-	C	C	G	C	G	C	C	A	G	G	C	C	T	A	-	G	C	A	T	C	G	C	T	A	G	G	G	T	G	GG	C	T	A	T	A	C	G	C
ZDD24601	T	A	T	T	TTATTTATTAGTATGAAGTATTTGACT	G	T	G	C	AA	-	C	C	G	C	G	C	C	A	G	G	C	C	T	A	-	G	C	A	T	C	G	C	T	A	G	G	G	T	G	GG	C	T	A	T	A	C	G	C
ZDD18271	T	A	T	T	TTATTTATTAGTATGAAGTATTTGACT	G	T	G	C	AA	-	C	C	G	C	G	C	C	A	G	G	C	C	T	A	-	G	C	A	T	C	G	C	T	A	G	G	G	T	G	GG	C	T	A	T	A	C	G	C
WDD00532	T	A	T	T	TTATTTATTAGTATGAAGTATTTGACT	G	T	G	C	AA	-	C	C	G	C	G	C	C	A	G	G	C	C	T	A	-	G	C	A	T	C	G	C	T	A	G	G	G	T	G	GG	C	T	A	T	A	C	G	C
WDD01574	T	A	T	T	TTATTTATTAGTATGAAGTATTTGACT	G	T	G	C	AA	-	C	C	G	C	G	C	C	A	G	G	C	C	T	A	-	G	C	A	T	C	G	C	T	A	G	G	G	T	G	GG	C	T	A	T	A	C	G	C
WDD01945	T	A	T	T	TTATTTATTAGTATGAAGTATTTGACT	G	T	G	C	AA	-	C	C	G	C	G	C	C	A	G	G	C	C	T	A	-	G	C	A	T	C	G	C	T	A	G	G	G	T	G	GG	C	T	A	T	A	C	G	C
WDD01470	T	A	T	T	TTATTTATTAGTATGAAGTATTTGACT	G	T	G	C	AA	-	C	C	G	C	G	C	C	A	G	G	C	C	T	A	-	G	C	A	T	C	G	C	T	A	G	G	G	T	G	GG	C	T	A	T	A	C	G	C
WDD03116	T	A	T	T	TTATTTATTAGTATGAAGTATTTGACT	G	T	G	C	AA	-	C	C	G	C	G	C	C	A	G	G	C	C	T	A	-	G	C	A	T	C	G	C	T	A	G	G	G	T	G	GG	C	-	A	T	A	C	G	C
An1498	T	A	T	T	TTATTTATTAGTATGAAGTATTTGACT	G	T	G	C	AA	-	C	C	G	C	G	C	C	A	G	G	C	C	T	A	-	G	C	A	T	C	G	C	T	A	G	G	G	T	G	GG	C	-	A	T	A	C	G	C
ZZ09-560	T	A	T	T	TTATTTATTAGTATGAAGTATTTGACT	G	T	G	C	AA	-	C	C	G	C	G	C	C	A	G	G	C	C	T	A	-	G	C	A	T	C	G	C	T	A	G	G	G	T	G	GG	C	-	A	T	A	C	G	C
ZDD24636	T	A	T	T	TTATTTATTAGTATGAAGTATTTGACT	G	T	G	C	AA	-	C	C	G	C	G	C	C	A	G	G	C	C	T	A	-	G	C	A	T	C	G	C	T	A	G	G	G	T	G	GG	C	T	A	T	A	C	G	C
L08Q104	T	A	T	T	TTATTTATTAGTATGAAGTATTTGACT	G	T	G	C	AA	-	C	C	G	C	G	C	C	A	G	G	C	C	T	A	-	G	C	A	T	C	G	C	T	A	G	G	G	T	G	GG	C	T	A	T	A	C	G	C
16CR198-1	T	A	T	T	TTATTTATTAGTATGAAGTATTTGACT	G	T	G	C	AA	-	C	C	G	C	G	C	C	A	G	G	C	C	T	A	-	G	C	A	T	C	G	C	T	A	G	G	G	T	G	GG	C	T	A	T	A	C	G	C
L08024	T	A	T	T	TTATTTATTAGTATGAAGTATTTGACT	G	T	G	C	AA	-	C	C	G	C	G	C	C	A	G	G	C	C	T	A	-	G	C	A	T	C	G	C	T	A	G	G	G	T	G	GG	C	T	A	T	A	C	G	C
NO 23	T	A	T	T	TTATTTATTAGTATGAAGTATTTGACT	G	T	G	C	AA	-	C	C	G	C	G	C	C	A	G	G	C	C	T	A	-	G	C	A	T	C	G	C	T	A	G	G	G	T	G	GG	C	T	T	T	A	C	G	C
WDD00596	T	A	T	T	TTATTTATTAGTATGAAGTATTTGACT	G	T	G	C	AA	-	C	C	G	C	G	C	C	A	G	G	C	C	T	A	-	G	C	A	T	C	G	C	T	A	G	G	G	T	G	GG	C	T	A	T	A	C	G	C
Z13-642-4	T	A	T	T	TTATTTATTAGTATGAAGTATTTGACT	G	T	G	C	AA	-	C	C	G	C	G	C	C	A	G	G	C	C	T	A	-	G	C	A	T	C	G	C	T	A	G	G	G	T	G	GG	C	T	A	T	A	C	G	C
WDD03019	T	A	T	T	TTATTTATTAGTATGAAGTATTTGACT	G	T	G	C	AA	-	C	C	G	C	G	C	C	A	G	G	C	C	T	A	-	G	C	A	T	C	G	C	T	A	G	G	G	T	G	GG	C	T	A	T	A	C	G	C
[truncated: 50 more columns]

## Sheet: Dataset S5
Dataset S5. Association analysis identified five polymorphic sites correlated with seed oil content.
Trait	Chr	Pos	F			p
			2017	2018		2017	2018
1	18	54486500	0.0296258	0.0197341		0.864255	0.889024
2	18	54486502	0.0308946	0.0750357		0.861409	0.785625
3	18	54486503	0.0296258	0.0197341		0.864255	0.889024
4	18	54486505	0.0296258	0.0197341		0.864255	0.889024
5	18	54486510	0.0296258	0.0197341		0.864255	0.889024
6	18	54486542	0.0308946	0.0750357		0.861409	0.785625
7	18	54486578	11.2907	9.96047		0.00178419	0.00312555
8	18	54486630	0.000222969	0.0233736		0.988164	0.879298
9	18	54486637	0.000222969	0.0233736		0.988164	0.879298
10	18	54486645	0.0308946	0.0750357		0.861409	0.785625
11	18	54486655	0.0308946	0.0750357		0.861409	0.785625
12	18	54486662	0.0308946	0.0750357		0.861409	0.785625
13	18	54486669	0.00308421	0.0810122		0.956003	0.777476
14	18	54486671	0.00308421	0.0810122		0.956003	0.777476
15	18	54486685	0.0297715	0.0217689		0.863926	0.883484
16	18	54486687	0.00202141	0.132484		0.964375	0.717887
17	18	54486699	8.63329	7.20545		0.105584	0.110709
18	18	54486714	0.0296258	0.0197341		0.864255	0.889024
19	18	54486748	0.0296258	0.0197341		0.864255	0.889024
20	18	54486755	2.24518e-06	0.0190425		0.998812	0.890973
21	18	54486763	0.0308946	0.0750357		0.861409	0.785625
22	18	54486764	0.0296258	0.0197341		0.864255	0.889024
23	18	54486765	0.00202141	0.132484		0.964375	0.717887
24	18	54486776	3.40767e-05	0.01224		0.995373	0.912488
25	18	54486779	0.000889278	0.0437932		0.976366	0.835357
26	18	54486798	11.2907	9.96047		0.00178419	0.00312555
27	18	54486820	0.000889278	0.0437932		0.976366	0.835357
28	18	54486825	11.2907	9.96047		0.00178419	0.00312555
29	18	54486864	0.0308946	0.0750357		0.861409	0.785625
30	18	54486865	0.0308946	0.0750357		0.861409	0.785625
31	18	54486902	0.00800862	0.0873404		0.929162	0.769195
32	18	54486908	0.00202141	0.132484		0.964375	0.717887
33	18	54486924	0.0296258	0.0197341		0.864255	0.889024
34	18	54486929	0.000222969	0.0233736		0.988164	0.879298
35	18	54486937	0.177023	0.138993		0.676314	0.711355
36	18	54486967	0.0104165	0.0464181		0.919245	0.83057
37	18	54486969	0.0296258	0.0197341		0.864255	0.889024
38	18	54487000	0.00308421	0.0810122		0.956003	0.777476
39	18	54487018	0.0296258	0.0197341		0.864255	0.889024
40	18	54487019	0.00308421	0.0810122		0.956003	0.777476
41	18	54487028	0.169185	0.364924		0.683148	0.549374
42	18	54487077	11.2907	9.96047		0.00178419	0.00312555
43	18	54487088	0.178061	0.128066		0.675423	0.722426
44	18	54487113	0.454461	0.0152496		0.504305	0.902371
45	18	54487121	11.2907	9.96047		0.00178419	0.00312555
46	18	54487182	0.000222969	0.0233736		0.988164	0.879298
47	18	54487278	0.0296258	0.0197341		0.864255	0.889024
48	18	54487291	0.00661895	0.458462		0.935585	0.502445
49	18	54487475	0.0308946	0.0750357		0.861409	0.785625
50	18	54487508	0.0165168	0.000181035		0.898417	0.989335
51	18	54487737	0.0102185	0.0491948		0.920013	0.825658
52	18	54487852	0.172911	1.28509		0.679877	0.264056
53	18	54487872	0.00308421	0.0810122		0.956003	0.777476
54	18	54487974	0.0308946	0.0750357		0.861409	0.785625
55	18	54487999	0.00720535	0.221403		0.932799	0.640663
56	18	54488120	3.03377e-05	4.99961e-05		0.995634	0.994395
57	18	54488224	3.03377e-05	4.99961e-05		0.995634	0.994395
58	18	54488246	0.0161314	0.000113991		0.899603	0.991537
59	18	54488369	0.0161314	0.000113991		0.899603	0.991537
60	18	54488390	0.0161314	0.000113991		0.899603	0.991537
61	18	54488561	3.03377e-05	4.99961e-05		0.995634	0.994395
62	18	54488590	3.03377e-05	4.99961e-05		0.995634	0.994395
63	18	54488719	0.00622055	0.00502535		0.93755	0.943857
64	18	54488731	3.03377e-05	4.99961e-05		0.995634	0.994395
65	18	54488872	3.03377e-05	4.99961e-05		0.995634	0.994395
66	18	54488915	0.0048352	0.0983337		0.944928	0.755553
67	18	54488997	3.03377e-05	4.99961e-05		0.995634	0.994395
68	18	54489054	3.03377e-05	4.99961e-05		0.995634	0.994395
69	18	54489059	3.03377e-05	4.99961e-05		0.995634	0.994395
70	18	54489070	3.03377e-05	4.99961e-05		0.995634	0.994395
71	18	54489083	0.233405	1.5519		0.631782	0.220482
72	18	54489099	3.03377e-05	4.99961e-05		0.995634	0.994395
73	18	54489128	0.433023	0.722126		0.514476	0.40077
74	18	54489152	0.0048352	0.0983337		0.944928	0.755553
75	18	54489251	3.03377e-05	4.99961e-05		0.995634	0.994395
76	18	54489296	3.03377e-05	4.99961e-05		0.995634	0.994395
77	18	54489306	3.03377e-05	4.99961e-05		0.995634	0.994395
78	18	54489335	3.03377e-05	4.99961e-05		0.995634	0.994395
79	18	54489453	3.03377e-05	4.99961e-05		0.995634	0.994395
80	18	54489467	3.03377e-05	4.99961e-05		0.995634	0.994395
81	18	54489475	0.515984	0.672413		0.476954	0.417326
82	18	54489485	3.03377e-05	4.99961e-05		0.995634	0.994395
83	18	54489539	3.03377e-05	4.99961e-05		0.995634	0.994395
84	18	54489563	3.03377e-05	4.99961e-05		0.995634	0.994395
85	18	54489674	3.03377e-05	4.99961e-05		0.995634	0.994395
86	18	54489685	0.515984	0.672413		0.476954	0.417326
87	18	54489698	0.00410351	0.0915001		0.949259	0.763928
88	18	54489729	3.03377e-05	4.99961e-05		0.995634	0.994395
89	18	54489767	3.03377e-05	4.99961e-05		0.995634	0.994395
90	18	54489849	3.03377e-05	4.99961e-05		0.995634	0.994395
91	18	54489897	3.03377e-05	4.99961e-05		0.995634	0.994395
92	18	54489963	3.03377e-05	4.99961e-05		0.995634	0.994395
93	18	54489982	3.03377e-05	4.99961e-05		0.995634	0.994395
94	18	54490018	3.03377e-05	4.99961e-05		0.995634	0.994395
95	18	54490029	3.03377e-05	4.99961e-05		0.995634	0.994395
96	18	54490051	3.03377e-05	4.99961e-05		0.995634	0.994395
97	18	54490056	3.03377e-05	4.99961e-05		0.995634	0.994395
98	18	54490074	3.03377e-05	4.99961e-05		0.995634	0.994395
99	18	54490086	3.03377e-05	4.99961e-05		0.995634	0.994395
